# Supplementary material for: Prevention of Muscle Atrophy by Low-Molecular-Weight Fraction from Hirsutella sinensis Mycelium
Source: Curr Issues Mol Biol. 2024 Dec 12;46(12):14033–44. doi: 10.3390/cimb46120839 (PMC11727312; doi:10.3390/cimb46120839)
Supplement: Supplementary file 1 [file cimb-46-00839-s001.zip]

Archive with 1 entries (1 files):
- cimb-3279682-supplementary.pdf
